# Supplementary material for: Rapid Solidification of Plant Latices from Campanula glomerata Driven by a Sudden Decrease in Hydrostatic Pressure
Source: Plants (Basel). 2025 Mar 4;14(5):798. doi: 10.3390/plants14050798 (PMC11902487; doi:10.3390/plants14050798)
Supplement: Supplementary file 1 [file plants-14-00798-s001.zip]

Archive with 1 entries (1 files):
- plants-3395876-supplementary.pdf
